# Supplementary material for: Multi-Functional Self-Adhesive Porous Patches with Anisotropic Charges for Abdominal Wall Repair
Source: Research (Wash D C). 2025 Nov 5;8:0945. doi: 10.34133/research.0945 (PMC12586851; doi:10.34133/research.0945)
Supplement: Supplementary 1 — Figs. S1 to S19 Table S1 Movies S1 to S4 [file research.0945.f1.zip]

Archive with 24 entries (24 files):
- Figure S1.TIF
- Figure S10.TIF
- Figure S11_highres.png
- Figure S12.TIF
- Figure S13.TIF
- Figure S14.TIF
- Figure S15.TIF
- Figure S16.TIF
- Figure S17.TIF
- Figure S18.TIF
- Figure S19.tif
- Figure S2.TIF
- Figure S3.TIF
- Figure S4.TIF
- Figure S5.TIF
- Figure S6.TIF
- Figure S7.TIF
- Figure S8.TIF
- Figure S9.TIF
- Movie 1.mp4
- Movie 2.mp4
- Movie 3.MOV
- Movie 4.MOV
- Table S1.TIF
